# Supplementary material for: Bayesian inference with incomplete knowledge explains perceptual confidence and its deviations from accuracy
Source: Nat Commun. 2021 Sep 29;12:5704. doi: 10.1038/s41467-021-25419-4 (PMC8481237; doi:10.1038/s41467-021-25419-4)
Supplement: Supplementary file 3 — Source Data [file 41467_2021_25419_MOESM3_ESM.zip › source_data/1b(black dots)&4a_strength_M2.csv]

Motion Strength (%)	Correct
3.2	0
3.2	1
3.2	1
3.2	0
3.2	1
3.2	0
3.2	0
3.2	0
3.2	1
3.2	0
3.2	1
3.2	0
3.2	0
3.2	1
3.2	0
3.2	1
3.2	0
3.2	0
3.2	1
3.2	1
3.2	1
3.2	0
3.2	1
3.2	0
3.2	0
3.2	0
3.2	0
3.2	1
3.2	1
3.2	1
3.2	1
3.2	1
3.2	1
3.2	1
3.2	1
3.2	1
3.2	0
3.2	1
3.2	1
3.2	0
3.2	0
3.2	0
3.2	0
3.2	1
3.2	1
3.2	1
3.2	0
3.2	1
3.2	1
3.2	0
3.2	1
3.2	0
3.2	1
3.2	0
3.2	1
3.2	1
3.2	0
3.2	1
3.2	0
3.2	1
3.2	1
3.2	0
3.2	1
3.2	0
3.2	0
3.2	0
3.2	0
3.2	0
3.2	0
3.2	0
3.2	0
3.2	0
3.2	0
3.2	1
3.2	0
3.2	0
3.2	0
3.2	0
3.2	0
3.2	0
3.2	0
3.2	0
3.2	1
3.2	0
3.2	1
3.2	0
3.2	0
3.2	1
3.2	0
3.2	1
3.2	0
3.2	1
3.2	1
3.2	1
3.2	1
3.2	1
3.2	1
3.2	0
3.2	1
3.2	1
3.2	1
3.2	0
3.2	0
3.2	0
3.2	1
3.2	1
3.2	1
3.2	1
3.2	1
3.2	0
3.2	0
3.2	1
3.2	1
3.2	1
3.2	1
3.2	0
3.2	1
3.2	1
3.2	0
3.2	0
3.2	0
3.2	1
3.2	0
3.2	0
3.2	0
3.2	1
3.2	1
3.2	0
3.2	0
3.2	1
3.2	1
3.2	0
3.2	0
3.2	1
3.2	0
3.2	1
3.2	0
3.2	0
3.2	1
3.2	0
3.2	0
3.2	0
3.2	1
3.2	0
3.2	0
3.2	0
3.2	0
3.2	1
3.2	1
3.2	1
3.2	0
3.2	1
3.2	0
3.2	1
3.2	0
3.2	0
3.2	1
3.2	0
3.2	1
3.2	0
3.2	1
3.2	0
3.2	0
3.2	0
3.2	0
3.2	0
3.2	1
3.2	0
3.2	1
3.2	0
3.2	0
3.2	0
3.2	1
3.2	1
3.2	0
3.2	1
3.2	0
3.2	0
3.2	0
3.2	0
3.2	0
3.2	1
3.2	1
3.2	1
3.2	0
3.2	1
3.2	1
3.2	0
3.2	0
3.2	1
3.2	1
3.2	1
3.2	1
3.2	0
3.2	1
3.2	1
3.2	1
3.2	1
3.2	0
3.2	0
3.2	1
3.2	1
3.2	0
3.2	1
3.2	1
3.2	1
3.2	1
3.2	1
3.2	1
3.2	0
3.2	1
3.2	1
3.2	0
3.2	1
3.2	0
3.2	1
3.2	1
3.2	1
3.2	1
3.2	1
3.2	0
3.2	1
3.2	1
3.2	1
3.2	0
3.2	1
3.2	1
3.2	0
3.2	1
3.2	0
3.2	0
3.2	1
3.2	0
3.2	0
3.2	0
3.2	0
3.2	1
3.2	0
3.2	1
3.2	0
3.2	0
3.2	0
3.2	1
3.2	1
3.2	0
3.2	0
3.2	0
3.2	0
3.2	0
3.2	0
3.2	1
3.2	1
3.2	1
3.2	0
3.2	0
3.2	1
3.2	1
3.2	1
3.2	0
3.2	0
3.2	1
3.2	1
3.2	0
3.2	0
3.2	0
3.2	1
3.2	0
3.2	0
3.2	1
3.2	1
3.2	0
3.2	0
3.2	1
3.2	1
3.2	1
3.2	0
3.2	0
3.2	0
3.2	1
3.2	1
3.2	1
3.2	0
3.2	1
3.2	1
3.2	0
3.2	0
3.2	0
3.2	1
3.2	1
3.2	1
3.2	0
3.2	1
3.2	0
3.2	1
3.2	1
3.2	0
3.2	1
3.2	0
3.2	1
3.2	0
3.2	0
3.2	1
3.2	1
3.2	0
3.2	1
3.2	1
3.2	0
3.2	1
3.2	0
3.2	0
3.2	0
3.2	0
3.2	1
3.2	1
3.2	0
3.2	1
3.2	1
3.2	1
3.2	0
3.2	1
3.2	1
3.2	1
3.2	0
3.2	0
3.2	0
3.2	0
3.2	1
3.2	0
3.2	0
3.2	1
3.2	0
3.2	1
3.2	1
3.2	1
3.2	0
3.2	1
3.2	0
3.2	0
3.2	0
3.2	1
3.2	0
3.2	1
3.2	1
3.2	1
3.2	1
3.2	1
3.2	1
3.2	0
3.2	1
3.2	0
3.2	0
3.2	0
3.2	1
3.2	0
3.2	1
3.2	1
3.2	1
3.2	0
3.2	1
3.2	1
3.2	0
3.2	1
3.2	0
3.2	0
3.2	0
3.2	1
3.2	1
3.2	1
3.2	1
3.2	1
3.2	1
3.2	0
3.2	0
3.2	1
3.2	1
3.2	1
3.2	0
3.2	0
3.2	1
3.2	1
3.2	0
3.2	0
3.2	1
3.2	1
3.2	0
3.2	1
3.2	1
3.2	1
3.2	1
3.2	0
3.2	0
3.2	0
3.2	1
3.2	1
3.2	1
3.2	1
3.2	1
3.2	1
3.2	0
3.2	1
3.2	1
3.2	0
3.2	1
3.2	0
3.2	1
3.2	0
3.2	0
3.2	1
3.2	1
3.2	1
3.2	1
3.2	1
3.2	0
3.2	0
3.2	0
3.2	0
3.2	0
3.2	1
3.2	1
3.2	1
3.2	0
3.2	1
3.2	0
3.2	1
3.2	1
3.2	1
3.2	0
3.2	0
3.2	0
3.2	0
3.2	1
3.2	0
3.2	1
3.2	1
3.2	1
3.2	1
3.2	1
3.2	1
3.2	1
3.2	0
3.2	1
3.2	1
3.2	0
3.2	1
3.2	0
3.2	1
3.2	0
3.2	0
3.2	1
3.2	0
3.2	1
3.2	0
3.2	1
3.2	1
3.2	1
3.2	1
3.2	0
3.2	0
3.2	1
3.2	1
3.2	1
3.2	0
3.2	0
3.2	0
3.2	1
3.2	1
3.2	1
3.2	1
3.2	1
3.2	1
3.2	0
3.2	0
3.2	1
3.2	0
3.2	1
3.2	0
3.2	0
3.2	1
3.2	1
3.2	1
3.2	1
3.2	0
3.2	0
3.2	0
3.2	0
3.2	0
3.2	1
3.2	1
3.2	1
3.2	0
3.2	1
3.2	0
3.2	1
3.2	1
3.2	0
3.2	1
3.2	0
3.2	1
3.2	0
3.2	1
3.2	0
3.2	0
3.2	1
3.2	1
3.2	0
3.2	1
3.2	0
3.2	1
3.2	1
3.2	1
3.2	1
3.2	0
3.2	0
3.2	0
3.2	0
3.2	0
3.2	1
3.2	0
3.2	1
3.2	1
3.2	1
3.2	0
3.2	0
3.2	1
3.2	0
3.2	0
3.2	0
3.2	1
3.2	0
3.2	0
3.2	0
3.2	1
3.2	0
3.2	1
3.2	1
3.2	0
3.2	1
3.2	1
3.2	0
3.2	0
3.2	1
3.2	1
3.2	1
3.2	1
3.2	1
3.2	1
3.2	0
3.2	0
3.2	0
3.2	1
3.2	0
3.2	0
3.2	0
3.2	1
3.2	1
3.2	1
3.2	1
3.2	1
3.2	0
3.2	0
3.2	1
3.2	1
3.2	0
3.2	1
3.2	1
3.2	1
3.2	0
3.2	1
3.2	0
3.2	1
3.2	0
3.2	1
3.2	1
3.2	1
3.2	1
3.2	1
3.2	1
3.2	0
3.2	1
3.2	1
3.2	1
3.2	0
3.2	0
3.2	0
3.2	1
3.2	1
3.2	0
3.2	0
3.2	1
3.2	0
3.2	0
3.2	0
3.2	1
3.2	0
3.2	1
3.2	0
3.2	0
3.2	0
3.2	1
3.2	0
3.2	0
3.2	1
3.2	1
3.2	1
3.2	1
3.2	1
3.2	0
3.2	0
3.2	0
3.2	0
3.2	0
3.2	0
3.2	0
3.2	0
3.2	0
3.2	1
3.2	0
3.2	0
3.2	0
3.2	0
3.2	1
3.2	0
3.2	1
3.2	1
3.2	0
3.2	0
3.2	0
3.2	0
3.2	1
3.2	0
3.2	1
3.2	1
3.2	0
3.2	1
3.2	1
3.2	0
3.2	1
3.2	0
3.2	1
3.2	1
3.2	1
3.2	1
3.2	1
3.2	0
3.2	1
3.2	1
3.2	1
3.2	0
3.2	0
3.2	0
3.2	1
3.2	1
3.2	0
3.2	1
3.2	1
3.2	1
3.2	1
3.2	1
3.2	1
3.2	0
3.2	0
3.2	0
3.2	0
3.2	0
3.2	1
3.2	1
3.2	0
3.2	1
3.2	1
3.2	1
3.2	1
3.2	1
3.2	1
3.2	1
3.2	0
3.2	0
3.2	1
3.2	0
3.2	0
3.2	1
3.2	1
3.2	0
3.2	1
3.2	1
3.2	0
3.2	0
3.2	1
3.2	1
3.2	1
3.2	1
3.2	0
3.2	1
3.2	1
3.2	1
3.2	0
3.2	1
3.2	1
3.2	1
3.2	0
3.2	0
3.2	0
3.2	1
3.2	1
3.2	1
3.2	1
3.2	0
3.2	1
3.2	0
3.2	0
3.2	1
3.2	0
3.2	1
3.2	1
3.2	0
3.2	1
3.2	0
3.2	1
3.2	0
3.2	1
3.2	1
3.2	0
3.2	1
3.2	0
3.2	1
3.2	1
3.2	1
3.2	0
3.2	1
3.2	0
3.2	1
3.2	1
3.2	1
3.2	0
3.2	0
3.2	0
3.2	0
3.2	0
3.2	1
3.2	1
3.2	0
3.2	1
3.2	1
3.2	1
3.2	1
3.2	0
3.2	1
3.2	0
3.2	1
3.2	0
3.2	0
3.2	0
3.2	0
3.2	1
3.2	0
3.2	1
3.2	0
3.2	1
3.2	1
3.2	0
3.2	1
3.2	0
3.2	0
3.2	1
3.2	1
3.2	0
3.2	0
3.2	0
3.2	0
3.2	0
3.2	0
3.2	1
3.2	1
3.2	0
3.2	0
3.2	0
3.2	0
3.2	1
3.2	1
3.2	0
3.2	0
3.2	1
3.2	1
3.2	0
3.2	0
3.2	0
3.2	1
3.2	1
3.2	1
3.2	0
3.2	0
3.2	0
3.2	1
3.2	0
3.2	1
3.2	0
3.2	0
3.2	1
3.2	1
3.2	0
3.2	1
3.2	0
3.2	1
3.2	1
3.2	1
3.2	1
3.2	0
3.2	0
3.2	0
3.2	1
3.2	1
3.2	0
3.2	0
3.2	0
3.2	1
3.2	0
3.2	1
3.2	1
3.2	0
3.2	0
3.2	0
3.2	1
3.2	0
3.2	1
3.2	0
3.2	0
3.2	0
3.2	1
3.2	0
3.2	1
3.2	1
3.2	1
3.2	0
3.2	0
3.2	1
3.2	0
3.2	0
3.2	1
3.2	0
3.2	0
3.2	1
3.2	1
3.2	1
3.2	0
3.2	0
3.2	1
3.2	1
3.2	1
3.2	0
3.2	1
3.2	1
3.2	0
3.2	1
3.2	1
3.2	1
3.2	0
3.2	1
3.2	1
3.2	1
3.2	1
3.2	0
3.2	1
3.2	0
3.2	0
3.2	0
3.2	1
3.2	0
3.2	1
3.2	0
3.2	1
3.2	0
3.2	1
3.2	1
3.2	0
3.2	0
3.2	1
3.2	1
3.2	0
3.2	0
3.2	1
3.2	1
3.2	1
3.2	1
3.2	0
3.2	1
3.2	0
3.2	1
3.2	0
3.2	1
3.2	0
3.2	1
3.2	0
3.2	0
3.2	1
3.2	0
3.2	1
3.2	0
3.2	1
3.2	0
3.2	0
3.2	1
3.2	0
3.2	0
3.2	0
3.2	1
3.2	1
3.2	0
3.2	1
3.2	1
3.2	1
3.2	1
3.2	0
3.2	1
3.2	1
3.2	0
3.2	1
3.2	0
3.2	0
3.2	0
3.2	1
3.2	0
3.2	1
3.2	1
3.2	0
3.2	0
3.2	1
3.2	1
3.2	0
3.2	1
3.2	1
3.2	0
3.2	1
3.2	1
3.2	1
3.2	1
3.2	0
3.2	1
3.2	1
3.2	0
3.2	0
3.2	1
3.2	1
3.2	0
3.2	1
3.2	0
3.2	1
3.2	1
3.2	1
3.2	1
3.2	0
3.2	0
3.2	1
3.2	0
3.2	0
3.2	1
3.2	0
3.2	1
3.2	0
3.2	0
3.2	0
3.2	0
3.2	1
3.2	0
3.2	1
3.2	1
3.2	1
3.2	0
3.2	0
3.2	1
3.2	1
3.2	0
3.2	0
3.2	1
3.2	1
3.2	1
3.2	0
3.2	1
3.2	1
3.2	1
3.2	0
3.2	0
3.2	0
3.2	0
3.2	1
3.2	1
3.2	0
3.2	0
3.2	0
3.2	0
3.2	1
3.2	0
3.2	1
3.2	1
3.2	1
3.2	0
3.2	1
3.2	1
3.2	0
3.2	1
3.2	1
3.2	0
3.2	1
3.2	1
3.2	1
3.2	0
3.2	0
3.2	1
3.2	0
3.2	1
3.2	0
3.2	0
3.2	0
3.2	0
3.2	1
3.2	1
3.2	0
3.2	1
3.2	1
3.2	0
3.2	1
3.2	0
3.2	1
3.2	0
3.2	1
3.2	1
3.2	0
3.2	0
3.2	0
3.2	1
3.2	0
3.2	0
3.2	1
3.2	1
3.2	1
3.2	1
3.2	0
3.2	1
3.2	1
3.2	1
3.2	1
3.2	0
3.2	0
3.2	1
3.2	0
3.2	1
3.2	0
3.2	0
3.2	0
3.2	1
3.2	0
3.2	1
3.2	1
3.2	1
3.2	0
3.2	0
3.2	1
3.2	0
3.2	0
3.2	1
3.2	0
3.2	0
3.2	0
3.2	1
3.2	1
3.2	1
3.2	0
3.2	1
3.2	1
3.2	1
3.2	0
3.2	1
3.2	1
3.2	1
3.2	1
3.2	1
3.2	1
3.2	0
3.2	0
3.2	0
3.2	1
3.2	0
3.2	0
3.2	1
3.2	0
3.2	0
3.2	0
3.2	1
3.2	0
3.2	0
3.2	0
3.2	0
3.2	1
3.2	0
3.2	1
3.2	0
3.2	0
3.2	0
3.2	0
3.2	1
3.2	0
3.2	0
3.2	1
3.2	1
3.2	0
3.2	1
3.2	1
3.2	1
3.2	1
3.2	0
3.2	1
3.2	1
3.2	0
3.2	1
3.2	1
3.2	0
3.2	1
3.2	0
3.2	1
3.2	1
3.2	1
3.2	1
3.2	0
3.2	0
3.2	1
3.2	1
3.2	0
3.2	0
3.2	1
3.2	1
3.2	0
3.2	1
3.2	0
3.2	0
3.2	0
3.2	1
3.2	1
3.2	1
3.2	0
3.2	1
3.2	0
3.2	1
3.2	0
3.2	1
3.2	1
3.2	0
3.2	0
3.2	0
3.2	0
3.2	0
3.2	0
3.2	1
3.2	1
3.2	1
3.2	0
3.2	0
3.2	1
3.2	1
3.2	0
3.2	1
3.2	1
3.2	0
3.2	0
3.2	1
3.2	0
3.2	1
3.2	0
3.2	0
3.2	1
3.2	0
3.2	1
3.2	0
3.2	0
3.2	0
3.2	1
3.2	1
3.2	1
3.2	0
3.2	0
3.2	1
3.2	0
3.2	0
3.2	0
3.2	0
3.2	0
3.2	1
3.2	1
3.2	0
3.2	0
3.2	0
3.2	0
3.2	1
3.2	1
3.2	0
3.2	0
3.2	0
3.2	1
3.2	1
3.2	0
3.2	1
3.2	0
3.2	0
3.2	0
3.2	1
3.2	0
3.2	0
3.2	0
3.2	1
3.2	0
3.2	1
3.2	0
3.2	1
3.2	0
3.2	1
3.2	0
3.2	1
3.2	0
3.2	0
3.2	1
3.2	1
3.2	1
3.2	0
3.2	1
3.2	1
3.2	1
3.2	0
3.2	0
3.2	0
3.2	1
3.2	1
3.2	0
3.2	0
3.2	0
3.2	1
3.2	0
3.2	1
3.2	0
3.2	1
3.2	1
3.2	0
3.2	1
3.2	0
3.2	1
3.2	1
3.2	0
3.2	0
3.2	1
3.2	0
3.2	0
3.2	0
3.2	0
3.2	1
3.2	0
3.2	0
3.2	0
3.2	0
3.2	1
3.2	0
3.2	0
3.2	0
3.2	1
3.2	0
3.2	0
3.2	1
3.2	1
3.2	1
3.2	0
3.2	1
3.2	1
3.2	0
3.2	1
3.2	1
3.2	1
3.2	1
3.2	0
3.2	1
3.2	1
3.2	0
3.2	0
3.2	0
3.2	1
3.2	0
3.2	0
3.2	1
3.2	1
3.2	0
3.2	1
3.2	0
3.2	0
3.2	1
3.2	1
3.2	0
3.2	0
3.2	1
3.2	0
3.2	1
3.2	0
3.2	0
3.2	1
3.2	1
3.2	1
3.2	0
3.2	1
3.2	0
3.2	0
3.2	1
3.2	1
3.2	1
3.2	1
3.2	1
3.2	0
3.2	1
3.2	0
3.2	1
3.2	0
3.2	0
3.2	1
3.2	0
3.2	0
3.2	1
3.2	0
3.2	1
3.2	0
3.2	1
3.2	0
3.2	1
3.2	0
3.2	1
3.2	0
3.2	1
3.2	1
3.2	0
3.2	1
3.2	1
3.2	1
3.2	0
3.2	0
3.2	0
3.2	1
3.2	1
3.2	0
3.2	0
3.2	0
3.2	0
3.2	1
3.2	1
3.2	0
3.2	0
3.2	0
3.2	1
3.2	0
3.2	1
3.2	0
3.2	0
3.2	0
3.2	0
3.2	1
3.2	0
3.2	0
3.2	1
3.2	1
3.2	0
3.2	0
3.2	0
3.2	0
3.2	0
3.2	1
3.2	1
3.2	1
3.2	1
3.2	0
3.2	0
3.2	0
3.2	1
3.2	0
3.2	1
3.2	1
3.2	1
3.2	1
3.2	1
3.2	1
3.2	1
3.2	1
3.2	1
3.2	1
3.2	0
3.2	1
3.2	1
3.2	1
3.2	0
3.2	1
3.2	1
3.2	1
3.2	1
3.2	1
3.2	0
3.2	0
3.2	0
3.2	1
3.2	0
3.2	0
3.2	0
3.2	1
3.2	1
3.2	1
3.2	1
3.2	0
3.2	1
3.2	1
3.2	1
3.2	0
3.2	0
3.2	1
3.2	1
3.2	1
3.2	0
3.2	1
3.2	0
3.2	1
3.2	1
3.2	0
3.2	1
3.2	1
3.2	0
3.2	0
3.2	0
3.2	0
3.2	0
3.2	1
3.2	1
3.2	1
3.2	1
3.2	0
3.2	0
3.2	1
3.2	0
3.2	0
3.2	0
3.2	1
3.2	0
3.2	0
3.2	1
3.2	1
3.2	0
3.2	0
3.2	1
3.2	1
3.2	1
3.2	1
3.2	0
3.2	1
3.2	1
3.2	1
3.2	0
3.2	0
3.2	0
3.2	0
3.2	0
3.2	1
3.2	1
3.2	0
3.2	1
3.2	1
3.2	1
3.2	1
3.2	0
3.2	1
3.2	0
3.2	1
3.2	0
3.2	1
3.2	0
3.2	0
3.2	0
3.2	0
3.2	0
3.2	0
3.2	1
3.2	1
3.2	1
3.2	1
3.2	1
3.2	1
3.2	0
3.2	1
3.2	1
3.2	0
3.2	0
3.2	0
3.2	1
3.2	1
3.2	0
3.2	0
3.2	1
3.2	0
3.2	0
3.2	0
3.2	1
3.2	1
3.2	1
3.2	1
3.2	1
3.2	0
3.2	0
3.2	1
3.2	0
3.2	1
3.2	1
3.2	0
3.2	0
3.2	1
3.2	0
3.2	0
3.2	0
3.2	1
3.2	0
3.2	0
3.2	0
3.2	1
3.2	0
3.2	1
3.2	1
3.2	1
3.2	0
3.2	1
3.2	1
3.2	1
3.2	0
3.2	1
3.2	1
3.2	0
3.2	0
3.2	0
3.2	0
3.2	1
3.2	1
3.2	1
3.2	1
3.2	0
3.2	0
3.2	1
3.2	1
3.2	0
3.2	1
3.2	1
3.2	1
3.2	0
3.2	0
3.2	1
3.2	0
3.2	1
3.2	0
3.2	1
3.2	1
3.2	1
3.2	1
3.2	0
3.2	1
3.2	0
3.2	1
3.2	0
3.2	0
3.2	0
3.2	0
3.2	1
3.2	0
3.2	0
3.2	0
3.2	0
3.2	1
3.2	0
3.2	1
3.2	0
3.2	1
3.2	0
3.2	1
3.2	1
3.2	1
3.2	1
3.2	1
3.2	0
3.2	0
3.2	1
3.2	0
3.2	0
3.2	1
3.2	1
3.2	1
3.2	1
3.2	1
3.2	0
3.2	1
3.2	1
3.2	1
3.2	0
3.2	0
3.2	0
3.2	1
3.2	0
3.2	0
3.2	0
3.2	1
3.2	0
3.2	0
3.2	0
3.2	0
3.2	0
3.2	1
3.2	0
3.2	0
3.2	1
3.2	1
3.2	1
3.2	1
3.2	1
3.2	0
3.2	0
3.2	1
3.2	0
3.2	1
3.2	1
3.2	0
3.2	1
3.2	1
3.2	0
3.2	0
3.2	1
3.2	0
3.2	0
3.2	0
3.2	0
3.2	0
3.2	0
3.2	1
3.2	1
3.2	1
3.2	0
3.2	1
3.2	0
3.2	1
3.2	0
3.2	0
3.2	0
3.2	1
3.2	1
3.2	1
3.2	1
3.2	0
3.2	0
3.2	0
3.2	0
3.2	0
3.2	1
3.2	0
3.2	0
3.2	0
3.2	1
3.2	0
3.2	1
3.2	0
3.2	1
3.2	1
3.2	0
3.2	1
3.2	1
3.2	1
3.2	1
3.2	1
3.2	0
3.2	0
3.2	1
3.2	1
3.2	1
3.2	1
3.2	0
3.2	1
3.2	0
3.2	1
3.2	1
3.2	1
3.2	1
3.2	1
3.2	1
3.2	1
3.2	1
3.2	1
3.2	1
3.2	0
3.2	1
3.2	0
3.2	1
3.2	1
3.2	0
3.2	1
3.2	0
3.2	1
3.2	1
3.2	0
3.2	0
3.2	1
3.2	0
3.2	0
3.2	0
3.2	0
3.2	1
3.2	0
3.2	1
3.2	1
3.2	1
3.2	0
3.2	1
3.2	1
3.2	0
3.2	0
3.2	1
3.2	1
3.2	0
3.2	0
3.2	1
3.2	0
3.2	1
3.2	0
3.2	0
3.2	0
3.2	0
3.2	1
3.2	1
3.2	1
3.2	1
3.2	1
3.2	0
3.2	1
3.2	1
3.2	1
3.2	0
3.2	0
3.2	1
3.2	1
3.2	1
3.2	1
3.2	0
3.2	0
3.2	0
3.2	0
3.2	1
3.2	1
3.2	0
3.2	0
3.2	1
3.2	0
3.2	1
3.2	1
3.2	0
3.2	1
3.2	0
3.2	1
3.2	1
3.2	0
3.2	1
3.2	0
3.2	1
3.2	0
3.2	0
3.2	1
3.2	0
3.2	0
3.2	1
3.2	1
3.2	1
3.2	0
3.2	1
3.2	0
3.2	1
3.2	1
3.2	0
3.2	0
3.2	1
3.2	0
3.2	0
3.2	1
3.2	0
3.2	1
3.2	0
3.2	0
3.2	0
3.2	1
3.2	1
3.2	0
3.2	0
3.2	0
3.2	0
3.2	0
3.2	0
3.2	1
3.2	0
3.2	0
3.2	1
3.2	1
3.2	1
3.2	1
3.2	1
3.2	1
3.2	1
3.2	0
3.2	0
3.2	1
3.2	1
3.2	1
3.2	0
3.2	0
3.2	0
3.2	0
3.2	1
3.2	0
3.2	1
3.2	1
3.2	1
3.2	0
3.2	1
3.2	0
3.2	0
3.2	0
3.2	1
3.2	1
3.2	0
3.2	0
3.2	0
3.2	1
3.2	1
3.2	1
3.2	0
3.2	0
3.2	0
3.2	0
3.2	0
3.2	1
3.2	0
3.2	1
3.2	1
3.2	1
3.2	1
3.2	0
3.2	0
3.2	0
3.2	0
3.2	0
3.2	1
3.2	1
3.2	0
3.2	0
3.2	1
3.2	0
3.2	0
3.2	0
3.2	0
3.2	1
3.2	0
3.2	1
3.2	1
3.2	1
3.2	0
3.2	1
3.2	1
3.2	0
3.2	0
3.2	1
3.2	1
3.2	1
3.2	0
3.2	0
3.2	1
3.2	0
3.2	1
3.2	1
3.2	0
3.2	1
3.2	1
3.2	1
3.2	1
3.2	0
3.2	0
3.2	1
3.2	0
3.2	0
3.2	1
3.2	0
3.2	1
3.2	1
3.2	1
3.2	1
3.2	1
3.2	0
3.2	1
3.2	1
3.2	0
3.2	0
3.2	1
3.2	0
3.2	1
3.2	0
3.2	0
3.2	0
3.2	1
3.2	0
3.2	0
3.2	1
3.2	1
3.2	1
3.2	1
3.2	1
3.2	1
3.2	0
3.2	0
3.2	0
3.2	0
3.2	1
3.2	1
3.2	1
3.2	1
3.2	0
3.2	1
3.2	0
3.2	0
3.2	0
3.2	0
3.2	1
3.2	0
3.2	0
3.2	1
3.2	1
3.2	0
3.2	0
3.2	1
3.2	0
3.2	0
3.2	1
3.2	1
3.2	0
3.2	0
3.2	0
3.2	0
3.2	1
3.2	0
3.2	1
3.2	0
3.2	1
3.2	0
3.2	1
3.2	0
3.2	0
3.2	0
3.2	1
3.2	1
3.2	0
3.2	1
3.2	0
3.2	0
3.2	0
3.2	1
3.2	1
3.2	0
3.2	0
3.2	0
3.2	0
3.2	1
3.2	1
3.2	0
3.2	0
3.2	1
3.2	1
3.2	1
3.2	1
3.2	1
3.2	0
3.2	1
3.2	1
3.2	1
3.2	1
3.2	0
3.2	1
3.2	1
3.2	0
3.2	1
3.2	0
3.2	0
3.2	0
3.2	1
3.2	0
3.2	0
3.2	1
3.2	1
3.2	0
3.2	1
3.2	1
3.2	1
3.2	1
3.2	0
3.2	0
3.2	0
3.2	0
3.2	0
[truncated: 23,301 more rows]
