# Supplementary material for: Bayesian inference with incomplete knowledge explains perceptual confidence and its deviations from accuracy
Source: Nat Commun. 2021 Sep 29;12:5704. doi: 10.1038/s41467-021-25419-4 (PMC8481237; doi:10.1038/s41467-021-25419-4)
Supplement: Supplementary file 3 — Source Data [file 41467_2021_25419_MOESM3_ESM.zip › source_data/1b(white dots)&4d_duration_M2.csv]

Motion duration (msc)	Correct
108	0
108	1
108	0
108	0
108	0
108	0
108	1
108	1
108	0
108	1
109	0
109	1
109	0
109	1
109	0
109	1
109	1
109	0
109	1
109	1
109	0
109	0
109	1
109	0
109	0
109	1
109	1
109	0
109	1
109	1
109	0
109	0
109	1
109	0
109	0
109	0
109	1
109	0
109	0
109	0
109	1
109	0
109	1
109	1
109	1
109	1
109	0
109	1
109	1
109	1
109	1
109	0
109	1
109	1
109	1
109	1
110	0
110	1
110	0
110	1
121	1
121	0
121	0
121	1
121	0
121	0
121	1
121	1
121	0
122	1
122	0
122	0
122	0
122	1
122	0
122	0
122	0
122	1
122	0
122	1
122	1
122	0
122	1
122	0
122	1
122	1
122	1
122	1
122	1
122	1
122	0
122	0
122	0
122	0
122	0
122	1
122	0
122	1
122	0
122	0
122	1
122	0
122	0
122	0
122	1
122	1
122	0
122	1
122	1
122	0
122	1
122	0
122	1
122	0
122	0
122	1
122	0
122	0
122	1
122	0
122	0
122	1
122	1
122	1
122	1
122	0
122	0
122	0
122	1
122	1
122	0
122	1
122	0
122	0
122	0
122	0
122	0
122	0
122	0
122	1
122	1
122	0
122	0
122	0
122	0
122	1
122	1
122	1
122	0
122	1
122	1
122	0
122	1
123	0
123	1
123	0
123	1
123	1
123	0
123	1
123	1
123	0
123	0
123	1
123	1
123	0
123	1
123	0
123	1
123	1
123	0
123	0
123	1
123	1
123	0
123	1
123	1
123	1
123	0
123	1
123	1
123	1
123	1
123	1
123	1
123	0
123	1
123	0
123	0
123	1
123	0
123	0
123	0
123	0
123	1
123	1
123	1
123	0
123	1
123	0
123	0
134	1
134	0
134	1
135	0
135	0
135	1
135	1
135	0
135	1
135	1
135	1
135	0
135	1
135	0
135	1
135	1
135	0
135	0
135	0
135	1
135	1
135	1
135	0
135	1
135	1
135	1
135	1
135	0
135	1
135	0
135	0
135	0
135	0
135	0
135	0
135	0
135	1
135	0
135	0
135	0
135	0
135	0
135	0
135	0
135	0
135	0
135	0
135	0
135	1
135	1
135	1
135	1
135	0
135	0
135	1
135	0
135	0
136	1
136	0
136	1
136	1
136	0
136	1
136	0
136	1
136	0
136	0
136	1
136	0
136	1
136	1
136	1
136	1
136	1
136	0
136	1
136	0
136	0
136	0
136	1
136	1
136	0
136	1
136	1
136	1
136	1
136	0
136	0
136	0
136	1
136	0
136	1
136	1
136	1
136	1
136	0
136	0
136	0
136	1
136	1
136	0
136	1
136	1
136	1
136	1
136	1
136	0
136	1
136	0
136	0
136	0
136	1
136	0
136	0
136	0
136	1
136	0
136	0
136	0
136	1
136	0
136	0
136	1
136	0
136	1
136	1
136	1
136	1
136	1
136	0
136	1
136	1
136	1
136	0
136	0
136	1
136	1
136	0
137	1
137	1
137	1
137	1
147	1
148	1
148	0
148	0
148	0
148	0
148	1
148	1
148	0
148	0
148	1
148	0
148	1
148	0
148	0
148	0
148	1
148	1
148	1
148	1
148	1
148	1
149	1
149	1
149	0
149	1
149	0
149	0
149	0
149	1
149	0
149	1
149	1
149	0
149	1
149	1
149	0
149	1
149	1
149	1
149	1
149	0
149	1
149	0
149	0
149	1
149	0
149	1
149	1
149	1
149	0
149	0
149	0
149	0
149	0
149	0
149	0
149	1
149	1
149	1
149	0
149	1
149	0
149	1
149	0
149	0
149	0
149	1
149	1
149	0
149	1
149	0
149	1
149	0
149	0
149	1
149	0
149	0
149	1
149	1
149	0
149	0
149	1
149	0
149	1
149	1
149	1
149	1
149	1
149	0
149	1
149	0
149	1
149	1
149	0
149	1
149	0
149	0
149	1
149	0
149	0
149	0
149	0
149	1
149	0
149	1
149	1
149	0
149	1
149	1
149	0
149	1
149	0
149	0
149	0
149	0
149	1
149	1
149	1
149	1
149	1
149	1
150	1
150	1
150	1
150	1
150	0
150	0
150	1
150	1
150	1
150	1
150	1
150	1
150	1
150	1
150	1
150	1
150	1
150	0
161	0
161	1
161	1
162	1
162	0
162	1
162	1
162	1
162	0
162	1
162	0
162	1
162	1
162	0
162	0
162	1
162	1
162	1
162	0
162	1
162	1
162	0
162	1
162	0
162	0
162	0
162	0
162	1
162	1
162	0
162	1
162	1
162	1
162	1
162	1
162	1
162	1
162	0
162	1
162	1
162	0
162	0
162	1
162	1
162	1
162	0
162	0
162	0
162	0
162	0
162	0
162	0
162	1
162	1
162	0
162	0
162	1
162	1
162	0
162	1
162	1
162	1
162	1
162	1
162	0
163	1
163	0
163	1
163	1
163	0
163	0
163	1
163	1
163	1
163	0
163	1
163	0
163	0
163	1
163	0
163	1
163	0
163	1
163	0
163	0
163	1
163	0
163	0
163	0
163	1
163	0
163	1
163	1
163	1
163	0
163	1
163	0
163	0
163	0
163	1
163	1
164	0
175	1
175	1
175	1
175	1
175	0
175	0
175	1
175	0
175	1
175	0
175	1
175	0
175	1
175	1
175	0
175	1
175	1
175	0
175	0
175	0
175	0
175	1
175	0
175	0
175	1
175	1
175	1
175	0
175	1
175	1
175	1
176	1
176	0
176	0
176	0
176	0
176	1
176	1
176	1
176	0
176	0
176	1
176	0
176	0
176	1
176	1
176	0
176	1
176	1
176	0
176	0
176	0
176	1
176	0
176	0
176	1
176	1
176	1
176	1
176	1
176	1
176	1
176	1
176	1
176	1
176	0
176	0
176	0
176	1
176	1
176	0
176	1
176	1
176	1
176	1
176	0
176	0
176	1
176	1
176	1
176	0
176	1
176	0
176	1
176	1
177	0
177	1
177	1
177	0
177	1
177	0
177	1
177	0
177	0
188	0
188	1
188	1
188	1
188	1
188	1
189	1
189	1
189	0
189	1
189	0
189	1
189	0
189	1
189	1
189	0
189	1
189	1
189	0
189	0
189	1
189	0
189	0
189	0
189	0
189	0
189	0
189	0
189	0
189	0
189	0
189	0
189	0
189	0
189	1
189	1
189	0
189	1
189	1
189	1
189	1
189	1
189	1
189	1
189	1
189	0
189	0
189	1
189	0
189	0
189	1
189	1
189	0
189	1
189	1
189	0
189	0
189	1
189	0
189	1
189	1
189	0
189	1
189	1
189	0
189	0
189	0
190	0
190	0
190	1
190	0
190	0
190	1
190	1
190	1
190	0
190	1
190	1
190	0
190	1
190	1
190	0
190	0
190	1
190	0
190	0
190	1
190	1
190	1
190	1
190	0
190	1
190	1
190	1
190	0
191	1
191	1
191	0
201	1
201	1
201	1
201	1
201	0
201	0
202	0
202	1
202	0
202	0
202	0
202	0
202	1
202	0
202	1
202	0
202	0
202	0
202	1
202	1
202	1
202	1
202	1
202	0
202	0
202	1
202	1
202	1
202	1
202	0
202	1
202	1
202	1
202	1
202	1
202	0
202	0
202	0
202	1
202	1
202	1
203	1
203	1
203	1
203	1
203	0
203	1
203	1
203	1
203	0
203	1
203	0
203	1
203	1
203	1
203	0
203	1
203	1
203	0
203	1
203	0
203	0
203	0
203	0
203	0
203	0
203	0
203	0
203	0
203	0
203	1
203	0
203	1
203	1
203	0
203	1
203	0
203	0
203	0
203	0
203	1
203	1
203	1
203	1
203	0
203	1
203	1
203	0
203	1
203	1
203	1
203	0
203	1
203	0
203	0
203	0
203	0
203	0
203	1
203	0
203	0
203	0
203	0
204	1
204	1
204	1
204	1
204	0
205	1
215	0
215	0
215	1
215	0
215	1
215	0
215	1
215	0
215	0
215	1
215	1
215	0
215	0
215	0
215	0
215	1
215	1
216	1
216	0
216	0
216	1
216	1
216	1
216	1
216	1
216	0
216	1
216	1
216	1
216	0
216	0
216	1
216	0
216	0
216	0
216	1
216	0
216	0
216	0
216	1
216	1
216	1
216	1
216	0
216	1
216	1
216	0
216	1
216	1
216	1
216	1
216	1
216	1
216	0
216	0
216	0
216	1
216	0
216	0
216	1
217	0
217	1
217	1
217	0
217	1
217	1
217	1
217	0
217	1
217	1
217	0
217	1
217	0
217	0
227	1
228	1
228	1
228	0
228	0
228	1
228	1
228	0
229	1
229	0
229	1
229	0
229	1
229	1
229	0
229	1
229	0
229	1
229	0
229	1
229	0
229	1
229	1
229	1
229	0
229	0
229	0
229	0
229	0
229	0
229	1
229	1
229	0
229	1
229	1
229	0
229	1
229	0
229	0
229	0
229	0
229	0
229	0
229	1
229	1
229	0
229	1
229	1
229	1
229	1
229	1
229	1
229	1
229	1
229	1
229	0
229	1
229	1
229	1
229	1
229	1
229	1
229	0
229	0
229	1
230	1
230	1
230	1
230	0
230	0
230	0
230	1
230	0
230	0
230	1
230	0
230	1
230	0
230	1
230	1
230	0
230	0
230	1
230	0
230	1
230	0
230	0
230	0
230	1
230	1
230	1
230	0
230	0
230	1
230	1
230	0
242	1
242	1
242	0
242	0
242	1
242	1
242	1
242	0
242	0
242	1
242	1
242	0
242	0
242	1
242	1
242	1
242	1
242	1
242	0
242	0
242	1
243	1
243	0
243	1
243	0
243	0
243	0
243	0
243	1
243	1
243	1
243	1
243	0
243	0
243	1
243	0
243	0
243	1
243	0
243	1
243	1
243	0
243	0
243	0
243	1
243	1
243	0
243	1
243	1
243	0
243	1
243	0
243	1
243	0
243	0
243	0
243	1
243	0
243	0
243	1
243	1
243	1
243	1
243	0
243	1
243	1
243	1
243	0
243	1
243	1
243	1
243	0
243	1
243	1
243	1
243	1
243	1
243	1
243	1
243	1
243	1
243	1
243	1
244	0
244	0
244	0
244	1
244	1
245	0
255	1
255	1
255	0
255	0
255	1
255	1
255	1
255	1
255	0
255	1
255	1
256	0
256	1
256	1
256	1
256	0
256	0
256	1
256	0
256	1
256	1
256	0
256	1
256	0
256	0
256	1
256	1
256	1
256	0
256	0
256	0
256	0
256	1
256	0
256	1
256	1
256	1
256	1
256	0
256	1
256	0
256	1
256	1
256	0
256	1
256	1
256	1
256	0
256	0
256	1
256	1
256	0
256	1
256	1
256	1
256	0
256	1
256	1
256	1
256	1
256	1
256	0
256	1
256	0
256	0
256	1
256	0
257	0
257	0
257	1
257	1
257	0
257	0
257	1
257	1
257	1
257	1
257	1
257	0
257	0
257	1
257	1
257	1
257	1
257	0
257	0
257	0
257	0
257	1
257	1
268	1
268	0
268	1
268	0
269	1
269	1
269	1
269	0
269	0
269	1
269	1
269	1
269	1
269	0
269	1
269	1
269	0
269	0
269	1
269	1
269	0
269	1
269	1
269	0
269	0
269	0
269	1
269	0
269	0
269	0
269	1
269	1
269	1
269	0
269	1
270	1
270	1
270	1
270	1
270	1
270	1
270	0
270	1
270	1
270	1
270	1
270	0
270	1
270	1
270	1
270	0
270	1
270	1
270	1
270	1
270	0
270	1
270	0
270	0
270	0
270	1
270	0
270	0
270	1
270	1
270	1
270	0
270	1
270	1
270	0
270	0
270	0
270	0
270	0
270	0
270	1
270	1
270	1
270	0
270	1
270	0
270	0
270	1
270	0
270	1
270	0
271	0
271	1
271	1
282	1
282	0
282	1
282	1
282	0
282	1
282	0
282	0
282	1
282	1
282	1
282	0
282	0
282	0
282	1
282	1
282	1
283	1
283	1
283	0
283	0
283	1
283	1
283	1
283	1
283	1
283	0
283	1
283	1
283	1
283	1
283	1
283	1
283	0
283	1
283	0
283	1
283	0
283	1
283	0
283	1
283	0
283	0
283	1
283	0
283	0
283	0
283	1
283	0
283	1
283	1
283	1
283	1
283	1
283	1
283	0
283	0
283	0
283	0
283	1
283	1
283	0
283	1
284	0
284	0
284	0
284	0
284	0
284	0
284	1
284	1
284	1
284	1
295	0
295	0
295	0
295	0
296	1
296	1
296	1
296	0
296	1
296	0
296	1
296	1
296	1
296	1
296	0
296	1
296	1
296	1
296	1
296	1
296	1
296	1
296	0
296	0
296	0
296	1
296	0
296	1
296	1
296	1
296	0
296	1
296	1
296	1
296	1
296	0
296	1
296	1
296	1
296	1
296	0
297	0
297	1
297	1
297	1
297	1
297	1
297	1
297	1
297	0
297	1
297	1
297	1
297	1
297	0
297	1
297	1
297	1
297	0
297	1
297	0
297	1
297	1
297	0
297	0
297	1
309	0
309	0
309	0
309	1
309	0
309	0
309	0
309	0
309	1
309	1
309	1
309	0
309	0
309	1
309	1
309	1
309	1
309	0
309	1
309	0
310	0
310	1
310	1
310	0
310	1
310	1
310	0
310	1
310	0
310	0
310	1
310	0
310	0
310	1
310	1
310	1
310	0
310	0
310	0
310	0
310	0
310	0
310	0
310	0
310	0
310	0
310	0
310	0
310	0
311	1
311	1
311	1
311	0
311	1
311	0
311	0
311	0
311	0
322	1
322	0
322	0
322	0
322	0
322	0
323	0
323	1
323	0
323	0
323	1
323	0
323	0
323	1
323	1
323	0
323	0
323	1
323	1
323	1
323	1
323	0
323	1
323	1
323	1
323	1
323	1
323	1
323	1
323	1
323	1
323	1
323	1
323	0
323	1
323	1
323	1
323	1
323	0
323	1
323	0
323	0
323	1
323	0
323	1
324	1
324	0
324	0
324	1
324	0
324	0
324	0
324	0
324	0
324	0
324	1
324	0
324	1
324	0
324	1
324	1
325	0
335	0
336	0
336	1
336	1
336	0
336	0
336	0
336	0
336	1
336	1
336	0
336	1
336	1
336	1
336	1
336	1
336	1
336	0
336	1
336	1
336	1
336	0
336	1
336	1
336	1
336	1
336	1
336	1
336	1
336	1
337	0
337	0
337	0
337	0
337	0
337	0
337	0
337	0
337	1
337	1
337	1
337	1
337	1
337	1
337	0
337	1
337	1
337	1
337	0
337	1
337	1
337	0
337	0
337	1
337	0
337	0
337	1
337	0
337	1
337	1
337	1
337	1
337	1
337	1
349	0
349	1
349	1
349	1
349	0
349	1
349	1
349	0
349	1
349	0
349	0
349	1
349	0
349	1
349	0
349	1
349	0
350	0
350	1
350	1
350	1
350	1
350	1
350	0
350	1
350	1
350	1
350	0
350	0
350	0
350	0
350	1
350	1
350	1
350	1
350	1
350	1
350	0
350	0
350	1
350	0
350	0
350	0
350	1
350	1
350	1
350	1
350	1
350	0
350	0
350	0
350	0
350	0
350	0
350	1
350	1
350	1
350	1
350	1
350	0
350	0
351	0
351	1
351	0
351	0
351	1
351	0
351	1
351	1
351	1
351	0
363	1
363	1
363	0
363	1
363	1
363	1
363	1
363	0
363	1
363	0
363	1
363	1
363	0
363	0
363	0
363	0
363	1
363	0
363	0
363	1
363	1
363	1
364	0
364	1
364	0
364	0
364	0
364	0
364	1
364	0
364	1
364	1
364	1
364	1
364	0
364	1
364	1
364	1
364	1
365	0
375	0
376	0
376	1
376	1
376	1
376	0
376	0
376	0
376	0
376	0
376	0
376	0
376	1
376	1
376	1
376	1
376	0
376	1
376	0
376	0
376	0
376	1
376	0
376	1
376	1
377	0
377	0
377	0
377	0
377	0
377	1
377	1
377	0
377	0
377	0
377	0
377	1
377	1
377	0
377	1
377	0
377	0
377	0
377	0
377	1
377	0
377	1
377	1
377	0
378	0
378	1
378	1
378	1
378	1
389	1
389	1
389	1
389	1
390	0
390	0
390	1
390	1
390	0
390	1
390	0
390	1
390	0
390	0
390	1
390	0
390	0
390	1
390	0
390	0
390	0
390	0
390	1
390	1
390	0
390	1
390	1
390	1
390	0
390	0
390	1
390	0
390	1
390	1
390	0
390	1
390	1
390	1
390	1
390	1
390	1
390	1
390	0
390	1
390	0
390	1
391	1
391	0
391	0
391	0
391	0
391	0
391	1
391	1
403	0
403	0
403	0
403	0
403	0
403	1
403	1
403	1
403	1
403	0
403	0
403	0
403	0
403	1
403	1
403	1
403	1
403	1
403	1
403	1
403	0
404	1
404	1
404	0
404	1
404	1
404	1
404	0
404	0
404	1
404	1
404	1
404	1
404	1
404	1
404	1
404	0
404	1
404	0
404	1
404	1
404	0
404	1
404	1
405	0
405	1
405	1
416	1
416	1
416	1
416	1
416	1
416	1
416	0
416	0
417	1
417	1
417	0
417	1
417	0
417	1
417	1
417	1
417	1
417	0
417	1
417	0
417	1
417	1
417	1
417	1
417	0
417	0
417	0
417	1
417	0
417	1
417	1
417	0
417	0
417	0
417	1
417	1
417	1
417	1
417	0
417	0
417	1
417	0
417	0
417	0
418	0
418	0
418	0
429	0
429	0
430	0
430	1
430	1
430	1
430	1
430	0
430	0
430	0
430	1
430	0
430	0
430	0
430	0
430	0
430	1
430	1
430	1
430	0
430	0
430	1
430	1
430	1
430	1
430	0
430	1
430	1
430	0
430	0
430	0
431	0
431	0
431	1
431	0
431	1
431	0
431	0
431	0
[truncated: 13,573 more rows]
