# Supplementary material for: Bayesian inference with incomplete knowledge explains perceptual confidence and its deviations from accuracy
Source: Nat Commun. 2021 Sep 29;12:5704. doi: 10.1038/s41467-021-25419-4 (PMC8481237; doi:10.1038/s41467-021-25419-4)
Supplement: Supplementary file 3 — Source Data [file 41467_2021_25419_MOESM3_ESM.zip › source_data/1c&4c_duration_M1.csv]

Motion duration (msc)	Sure target
107	0
108	1
108	1
108	1
108	0
108	0
108	0
108	1
108	1
108	1
108	1
108	1
108	0
108	0
108	0
108	1
108	1
108	1
108	1
108	1
108	0
108	1
108	1
108	0
108	0
108	1
108	1
108	1
108	0
108	1
109	1
109	1
109	0
109	1
109	0
109	1
109	1
109	1
109	0
109	1
109	1
109	1
109	0
109	1
109	0
109	0
109	1
109	0
109	0
109	1
109	1
109	0
109	0
109	1
109	0
109	0
109	1
109	0
109	0
109	1
109	0
109	1
109	0
109	1
109	1
109	0
109	0
109	0
109	0
109	1
109	1
109	1
109	0
109	1
109	0
109	1
109	1
109	1
109	1
109	0
109	0
109	0
109	1
109	1
109	1
109	1
109	1
109	1
109	0
109	1
109	1
109	1
109	0
109	1
109	1
109	1
109	1
109	1
109	1
109	0
109	1
109	1
109	1
109	1
109	1
109	0
109	1
109	1
109	1
109	0
109	0
109	0
109	1
109	0
109	1
109	0
109	0
109	1
109	1
109	0
109	0
109	1
109	1
109	0
109	1
109	1
109	1
109	0
109	0
109	0
109	1
109	0
109	0
109	1
109	1
109	1
109	1
109	1
109	1
109	0
109	0
109	1
109	1
109	1
109	1
109	0
109	0
109	0
109	0
109	1
109	0
109	0
109	1
109	1
109	1
109	1
109	1
109	0
109	0
109	1
109	1
109	1
109	1
109	1
109	1
109	1
109	1
109	1
109	1
109	1
109	0
109	1
109	1
109	0
109	0
109	1
109	1
109	0
109	1
109	1
109	1
109	1
109	1
109	0
109	1
109	1
109	1
109	1
109	0
109	0
109	1
109	0
109	0
109	1
109	1
109	1
109	1
109	1
109	1
109	0
110	1
110	0
110	0
110	0
110	1
110	0
110	0
110	0
110	1
110	1
110	1
110	1
110	0
121	0
121	0
121	0
121	1
121	0
121	1
121	1
121	1
121	1
121	0
121	0
121	1
121	0
121	1
121	1
121	1
121	1
121	0
121	0
121	1
121	0
121	1
121	0
121	0
122	1
122	1
122	1
122	1
122	0
122	0
122	1
122	1
122	1
122	0
122	0
122	0
122	0
122	0
122	0
122	0
122	0
122	1
122	1
122	0
122	0
122	0
122	0
122	1
122	1
122	0
122	0
122	0
122	0
122	0
122	1
122	1
122	1
122	0
122	0
122	0
122	1
122	1
122	0
122	0
122	0
122	0
122	1
122	0
122	0
122	1
122	0
122	1
122	1
122	1
122	1
122	1
122	0
122	1
122	0
122	1
122	1
122	0
122	0
122	0
122	1
122	1
122	1
122	1
122	0
122	0
122	1
122	1
122	1
122	1
122	1
122	1
122	1
122	1
122	1
122	1
122	1
122	0
122	1
122	1
122	1
122	1
122	0
122	1
122	0
122	1
122	1
122	1
122	1
122	1
122	1
122	0
122	1
122	1
122	1
122	1
122	0
122	0
122	1
122	1
122	0
122	0
122	1
122	1
122	1
122	1
122	1
122	1
122	1
122	1
122	1
122	0
122	0
122	1
122	0
122	0
122	1
122	1
122	1
122	1
122	1
122	1
122	1
122	1
122	0
122	0
122	1
122	0
122	0
122	0
122	1
122	1
122	1
122	1
122	1
122	0
122	1
122	1
122	0
122	0
122	1
122	0
122	0
122	0
122	1
122	1
122	0
122	1
122	1
122	1
122	1
122	0
122	1
122	1
122	0
122	1
122	1
122	1
122	0
122	1
122	1
122	1
122	1
122	1
122	0
122	0
122	0
122	0
122	1
122	1
122	1
122	1
122	1
122	0
122	0
122	0
122	0
122	1
122	1
122	0
122	1
122	1
122	1
122	1
122	1
122	1
122	0
122	0
122	1
122	1
122	0
122	0
122	1
122	1
122	1
122	1
122	1
122	1
122	1
122	0
122	1
122	1
122	1
122	1
122	0
122	0
122	1
122	1
122	0
122	0
122	1
122	0
122	1
122	1
122	0
122	0
122	1
122	1
122	1
122	1
122	1
122	1
122	0
122	0
122	0
122	1
122	1
122	0
122	0
122	0
122	0
122	1
122	1
122	1
122	1
122	1
122	1
122	0
122	1
122	1
122	0
123	1
123	0
123	0
123	0
123	0
123	0
123	0
123	0
123	0
123	1
123	1
123	1
123	1
123	0
123	0
123	0
123	0
123	0
123	0
123	0
123	0
123	1
123	1
123	0
123	1
123	1
123	0
123	0
123	0
123	0
123	1
123	0
123	1
123	1
123	1
123	1
123	0
123	0
123	1
123	1
123	1
123	1
123	1
123	1
123	0
123	0
123	1
123	0
123	1
123	0
123	1
123	1
123	1
123	1
123	0
123	1
123	1
123	0
123	1
123	0
123	0
123	1
123	0
123	1
123	1
123	1
123	0
123	0
123	1
123	1
123	0
123	0
123	1
123	1
123	0
123	0
123	1
123	1
123	1
123	1
123	0
123	0
123	1
123	0
123	1
123	0
123	1
123	1
123	1
123	1
123	1
123	1
123	1
123	1
123	0
123	0
123	1
123	0
123	1
123	1
123	1
123	1
123	0
123	1
123	0
123	1
123	1
123	0
123	1
123	0
123	1
123	0
123	0
123	1
123	1
123	0
123	1
123	1
123	0
123	0
123	1
123	1
124	1
124	0
134	1
134	0
134	0
134	0
135	1
135	0
135	1
135	1
135	1
135	1
135	1
135	1
135	1
135	1
135	1
135	1
135	1
135	1
135	0
135	0
135	1
135	1
135	1
135	1
135	1
135	1
135	0
135	1
135	0
135	1
135	0
135	0
135	1
135	1
135	1
135	0
135	0
135	1
135	1
135	1
135	0
135	1
135	1
135	1
135	0
135	1
135	1
135	1
135	1
135	1
135	1
135	1
135	1
135	1
135	0
135	1
135	1
135	0
135	0
135	1
135	1
135	0
135	0
135	1
135	1
135	1
135	1
135	0
135	1
135	0
135	0
135	1
135	0
135	0
135	1
135	1
135	1
135	1
135	1
135	1
135	0
135	0
135	1
135	0
135	0
135	1
135	1
135	0
135	1
135	1
135	0
135	1
135	1
135	0
135	0
135	1
135	1
135	0
135	1
135	0
135	1
135	1
135	0
135	1
135	1
135	0
135	0
135	1
135	1
135	1
135	1
135	1
135	0
135	0
135	0
135	0
135	1
135	1
135	1
135	1
135	0
135	1
135	0
136	0
136	1
136	0
136	1
136	1
136	1
136	1
136	1
136	0
136	1
136	1
136	1
136	1
136	0
136	0
136	1
136	0
136	0
136	0
136	0
136	1
136	0
136	1
136	1
136	0
136	1
136	0
136	0
136	0
136	0
136	0
136	0
136	0
136	1
136	0
136	0
136	1
136	1
136	0
136	0
136	0
136	1
136	0
136	0
136	0
136	0
136	0
136	1
136	1
136	0
136	0
136	1
136	0
136	0
136	1
136	0
136	0
136	0
136	0
136	1
136	0
136	1
136	1
136	0
136	1
136	0
136	0
136	1
136	1
136	1
136	0
136	0
136	1
136	0
136	0
136	0
136	0
136	1
136	0
136	1
136	1
136	1
136	1
136	1
136	0
136	1
136	1
136	1
136	1
136	1
136	1
136	0
136	1
136	0
136	0
136	1
136	1
136	0
136	1
136	1
136	0
136	1
136	0
136	1
136	1
136	0
136	0
136	1
136	1
136	1
136	1
136	0
136	1
136	0
136	0
136	0
136	0
136	0
136	0
136	0
136	1
136	1
136	1
136	1
136	0
136	1
136	1
136	1
136	0
136	0
136	1
136	0
136	1
136	1
136	1
136	1
136	1
136	1
136	0
136	1
136	1
136	1
136	1
136	0
136	1
136	1
136	1
136	0
136	1
136	0
136	1
136	1
136	0
136	0
136	1
136	1
136	1
136	1
136	1
136	1
136	1
136	0
136	1
136	0
136	0
136	0
136	1
136	1
136	0
136	1
136	0
136	0
136	0
136	0
136	0
136	0
136	0
136	1
136	0
136	1
136	1
136	1
136	1
136	1
136	1
136	1
136	1
136	1
136	1
136	1
136	0
136	0
136	1
136	1
136	1
136	1
136	1
136	1
136	1
136	1
136	1
136	0
136	0
136	0
136	0
136	1
136	1
136	1
136	1
136	1
136	1
136	0
136	1
136	0
136	0
136	1
136	1
136	1
136	1
136	1
136	0
136	1
136	1
136	1
136	1
136	0
136	0
136	1
136	0
136	0
136	1
136	1
137	1
137	0
137	1
137	1
137	1
137	1
138	1
138	0
147	1
148	0
148	1
148	1
148	0
148	1
148	0
148	1
148	1
148	0
148	1
148	1
148	1
148	0
148	0
148	1
148	1
148	0
148	1
148	1
148	0
148	0
148	1
148	1
148	1
148	0
148	0
148	0
148	1
148	0
148	1
148	1
148	1
148	0
148	1
148	0
148	0
148	1
148	1
148	1
148	1
148	0
148	0
148	0
148	1
148	1
148	1
148	0
148	1
148	0
148	1
148	1
148	1
148	1
148	1
148	0
148	0
148	1
148	0
148	1
148	1
148	1
148	0
148	0
148	1
148	1
148	1
148	1
148	0
148	1
148	1
148	1
148	0
149	1
149	0
149	0
149	1
149	1
149	1
149	0
149	0
149	0
149	0
149	1
149	1
149	1
149	1
149	1
149	1
149	0
149	1
149	0
149	1
149	1
149	1
149	1
149	0
149	1
149	0
149	1
149	1
149	0
149	0
149	1
149	1
149	1
149	0
149	1
149	0
149	0
149	1
149	0
149	0
149	1
149	1
149	1
149	0
149	0
149	1
149	1
149	1
149	1
149	0
149	1
149	1
149	1
149	1
149	1
149	1
149	1
149	0
149	0
149	0
149	0
149	0
149	1
149	1
149	1
149	1
149	0
149	0
149	1
149	1
149	1
149	1
149	1
149	1
149	1
149	0
149	0
149	0
149	0
149	0
149	0
149	0
149	1
149	0
149	0
149	1
149	1
149	1
149	0
149	0
149	0
149	1
149	1
149	1
149	1
149	1
149	0
149	0
149	1
149	0
149	0
149	1
149	1
149	1
149	1
149	1
149	0
149	0
149	1
149	0
149	0
149	0
149	0
149	0
149	0
149	1
149	0
149	0
149	1
149	1
149	0
149	1
149	0
149	1
149	1
149	0
149	1
149	1
149	1
149	1
149	0
149	0
149	1
149	1
149	0
149	0
149	1
149	1
149	1
149	1
149	1
149	1
149	1
149	1
149	1
149	1
149	1
149	1
149	1
149	1
149	1
149	1
149	0
149	1
149	0
149	1
149	1
149	0
149	1
149	1
149	0
149	1
149	1
149	0
149	1
149	0
149	0
149	1
149	0
149	1
149	0
149	0
149	1
149	1
149	1
149	0
149	1
149	1
149	1
149	1
149	0
149	1
149	1
149	1
149	1
149	0
149	1
149	0
149	1
149	1
149	1
149	1
149	1
149	1
149	1
149	1
149	0
149	0
149	1
149	0
149	0
149	0
149	0
149	1
149	1
149	1
149	0
149	1
149	0
149	1
149	1
149	1
149	0
149	1
149	1
149	0
149	0
149	1
149	1
149	1
149	1
149	1
149	1
149	1
149	1
149	1
149	0
149	0
149	1
149	0
149	1
149	1
149	0
149	0
149	0
149	0
149	0
149	1
149	0
149	0
149	0
149	1
149	1
149	0
149	0
149	1
149	1
149	0
149	0
149	0
149	1
149	1
149	1
149	1
149	1
149	0
149	1
149	1
149	1
149	0
149	0
149	1
149	1
149	1
149	1
149	0
149	1
149	1
149	1
149	1
149	0
149	1
149	1
149	0
149	0
149	0
149	1
149	0
149	1
149	0
149	0
149	0
149	1
149	1
149	1
149	1
149	1
149	1
149	1
149	1
149	0
149	1
149	0
149	0
149	1
149	0
149	0
149	0
149	0
150	1
150	1
150	1
150	1
150	1
150	1
150	1
150	1
150	1
150	1
150	0
150	1
150	1
150	0
150	0
150	0
150	0
150	1
150	0
150	0
150	0
150	0
150	0
150	0
150	1
150	1
150	1
150	1
150	1
150	1
150	1
150	1
150	1
150	0
150	1
150	0
150	0
150	1
150	0
150	0
150	0
150	1
150	0
150	0
150	0
150	1
150	1
150	1
150	0
150	0
150	1
150	1
150	0
150	1
150	1
150	1
150	1
150	0
150	1
150	0
150	1
150	0
161	0
161	1
161	0
161	0
161	0
161	0
161	0
161	1
161	0
161	1
161	0
161	1
161	1
161	1
161	1
162	0
162	0
162	0
162	1
162	1
162	1
162	1
162	1
162	1
162	1
162	0
162	0
162	1
162	1
162	1
162	0
162	1
162	1
162	1
162	1
162	0
162	0
162	1
162	1
162	1
162	1
162	1
162	1
162	0
162	0
162	1
162	1
162	0
162	0
162	0
162	0
162	1
162	1
162	0
162	1
162	1
162	0
162	1
162	0
162	0
162	0
162	1
162	0
162	1
162	1
162	0
162	1
162	1
162	1
162	0
162	0
162	0
162	0
162	0
162	1
162	0
162	0
162	0
162	0
162	0
162	1
162	0
162	0
162	1
162	0
162	1
162	1
162	0
162	1
162	0
162	1
162	1
162	1
162	1
162	1
162	1
162	0
162	1
162	0
162	1
162	1
162	1
162	1
162	1
162	0
162	1
162	0
162	1
162	1
162	1
162	0
162	1
162	0
162	0
162	1
162	0
162	1
162	0
162	1
162	1
162	0
162	1
162	1
162	0
162	0
162	0
162	1
162	0
162	0
162	1
162	0
162	0
162	0
162	0
162	1
162	1
162	1
162	1
162	0
162	0
162	1
162	1
162	0
162	0
162	0
162	0
162	1
162	1
162	1
162	0
162	1
162	0
162	1
162	1
162	0
162	1
162	1
162	0
162	1
162	0
162	0
162	0
162	0
162	0
162	0
162	0
162	0
162	1
162	1
162	1
162	1
162	1
162	1
162	1
162	1
162	1
162	0
162	1
162	1
162	0
162	1
162	1
162	0
162	1
162	1
162	1
162	1
162	0
162	1
162	1
162	1
162	1
162	1
162	1
162	0
162	0
162	1
162	1
162	0
162	0
162	0
162	0
162	0
162	0
162	1
162	0
162	1
162	0
162	0
162	1
162	1
162	0
162	0
162	1
162	1
162	0
163	1
163	0
163	0
163	1
163	1
163	1
163	0
163	1
163	1
163	1
163	1
163	0
163	1
163	1
163	1
163	0
163	1
163	1
163	1
163	1
163	1
163	1
163	1
163	1
163	1
163	0
163	0
163	0
163	0
163	0
163	0
163	1
163	0
163	1
163	1
163	1
163	1
163	0
163	0
163	1
163	1
163	1
163	1
163	1
163	0
163	0
163	1
163	0
163	0
163	1
163	0
163	0
163	0
163	1
163	1
163	1
163	1
163	0
163	1
163	0
163	0
163	0
163	0
163	0
163	1
163	0
163	0
163	0
163	0
163	1
163	0
163	0
163	1
163	1
163	1
163	0
163	1
163	1
163	1
163	0
163	0
163	1
163	0
163	1
163	1
163	1
163	1
163	1
163	1
163	1
163	1
163	1
163	1
163	1
163	1
163	1
163	1
163	0
163	0
163	1
163	1
163	1
163	1
163	0
163	1
163	0
163	1
163	1
163	0
163	1
163	1
163	0
163	0
163	1
163	0
163	0
163	0
163	0
163	1
163	0
163	0
163	0
163	0
163	0
163	1
163	1
163	1
163	0
163	1
163	1
163	1
163	1
163	1
163	1
163	1
163	1
163	0
163	0
163	1
163	1
163	1
163	1
163	1
163	1
163	1
163	1
163	1
163	1
163	1
163	1
163	1
163	0
163	0
163	1
163	1
163	1
163	1
163	0
163	1
163	1
163	0
163	0
163	1
163	1
163	1
163	0
163	1
163	0
163	0
163	0
163	0
163	1
163	0
163	0
163	0
163	0
163	1
163	1
163	1
164	1
164	1
164	0
164	0
164	1
164	0
164	0
164	1
164	1
174	1
174	1
175	1
175	0
175	1
175	1
175	0
175	1
175	1
175	0
175	1
175	0
175	1
175	0
175	0
175	1
175	0
175	0
175	0
175	1
175	0
175	0
175	0
175	0
175	1
175	1
175	1
175	1
175	1
175	1
175	1
175	1
175	1
175	0
175	1
175	1
175	1
175	1
175	1
175	1
175	1
175	0
175	0
175	0
175	0
175	1
175	0
175	1
175	0
175	1
175	1
175	0
175	0
175	0
175	0
175	0
175	1
175	0
175	1
175	1
175	1
175	1
175	0
175	0
175	1
175	1
175	1
175	1
175	1
175	1
175	1
175	0
175	1
175	1
175	1
175	1
175	1
175	1
175	1
175	1
175	1
175	0
175	0
175	0
175	0
175	0
175	0
175	1
175	0
175	1
175	1
176	1
176	1
176	0
176	1
176	1
176	0
176	1
176	0
176	1
176	1
176	0
176	1
176	1
176	0
176	1
176	0
176	1
176	0
176	1
176	0
176	0
176	1
176	1
176	1
176	1
176	1
176	1
176	1
176	1
176	1
176	0
176	0
176	1
176	1
176	0
176	0
176	1
176	1
176	0
176	0
176	1
176	1
176	0
176	1
176	0
176	0
176	1
176	0
176	1
176	0
176	0
176	0
176	0
176	0
176	1
176	1
176	0
176	0
176	0
176	1
176	1
176	0
176	1
176	0
176	0
176	0
176	0
176	0
176	1
176	1
176	0
176	1
176	1
176	0
176	1
176	1
176	1
176	1
176	1
176	0
176	1
176	1
176	1
176	1
176	0
176	0
176	1
176	0
176	0
176	1
176	1
176	1
176	0
176	1
176	0
176	0
176	1
176	1
176	1
176	1
176	0
176	1
176	0
176	1
176	1
[truncated: 41,152 more rows]
