# Supplementary material for: Bayesian inference with incomplete knowledge explains perceptual confidence and its deviations from accuracy
Source: Nat Commun. 2021 Sep 29;12:5704. doi: 10.1038/s41467-021-25419-4 (PMC8481237; doi:10.1038/s41467-021-25419-4)
Supplement: Supplementary file 3 — Source Data [file 41467_2021_25419_MOESM3_ESM.zip › source_data/1c&4c_strength_M1.csv]

Motion strength (%)	Sure target
0.0	0
0.0	1
0.0	1
0.0	1
0.0	0
0.0	0
0.0	0
0.0	1
0.0	1
0.0	1
0.0	1
0.0	1
0.0	0
0.0	0
0.0	0
0.0	1
0.0	1
0.0	1
0.0	1
0.0	1
0.0	0
0.0	1
0.0	1
0.0	0
0.0	0
0.0	1
0.0	1
0.0	1
0.0	0
0.0	1
0.0	1
0.0	1
0.0	0
0.0	1
0.0	0
0.0	1
0.0	1
0.0	1
0.0	0
0.0	1
0.0	1
0.0	1
0.0	0
0.0	1
0.0	0
0.0	0
0.0	1
0.0	0
0.0	0
0.0	1
0.0	1
0.0	0
0.0	0
0.0	1
0.0	0
0.0	0
0.0	1
0.0	0
0.0	0
0.0	1
0.0	0
0.0	1
0.0	0
0.0	1
0.0	1
0.0	0
0.0	0
0.0	0
0.0	0
0.0	1
0.0	1
0.0	1
0.0	0
0.0	1
0.0	0
0.0	1
0.0	1
0.0	1
0.0	1
0.0	0
0.0	0
0.0	0
0.0	1
0.0	1
0.0	1
0.0	1
0.0	1
0.0	1
0.0	0
0.0	1
0.0	1
0.0	1
0.0	0
0.0	1
0.0	1
0.0	1
0.0	1
0.0	1
0.0	1
0.0	0
0.0	1
0.0	1
0.0	1
0.0	1
0.0	1
0.0	0
0.0	1
0.0	1
0.0	1
0.0	0
0.0	0
0.0	0
0.0	1
0.0	0
0.0	1
0.0	0
0.0	0
0.0	1
0.0	1
0.0	0
0.0	0
0.0	1
0.0	1
0.0	0
0.0	1
0.0	1
0.0	1
0.0	0
0.0	0
0.0	0
0.0	1
0.0	0
0.0	0
0.0	1
0.0	1
0.0	1
0.0	1
0.0	1
0.0	1
0.0	0
0.0	0
0.0	1
0.0	1
0.0	1
0.0	1
0.0	0
0.0	0
0.0	0
0.0	0
0.0	1
0.0	0
0.0	0
0.0	1
0.0	1
0.0	1
0.0	1
0.0	1
0.0	0
0.0	0
0.0	1
0.0	1
0.0	1
0.0	1
0.0	1
0.0	1
0.0	1
0.0	1
0.0	1
0.0	1
0.0	1
0.0	0
0.0	1
0.0	1
0.0	0
0.0	0
0.0	1
0.0	1
0.0	0
0.0	1
0.0	1
0.0	1
0.0	1
0.0	1
0.0	0
0.0	1
0.0	1
0.0	1
0.0	1
0.0	0
0.0	0
0.0	1
0.0	0
0.0	0
0.0	1
0.0	1
0.0	1
0.0	1
0.0	1
0.0	1
0.0	0
0.0	1
0.0	0
0.0	0
0.0	0
0.0	1
0.0	0
0.0	0
0.0	0
0.0	1
0.0	1
0.0	1
0.0	1
0.0	0
0.0	0
0.0	0
0.0	0
0.0	1
0.0	0
0.0	1
0.0	1
0.0	1
0.0	1
0.0	0
0.0	0
0.0	1
0.0	0
0.0	1
0.0	1
0.0	1
0.0	1
0.0	0
0.0	0
0.0	1
0.0	0
0.0	1
0.0	0
0.0	0
0.0	1
0.0	1
0.0	1
0.0	1
0.0	0
0.0	0
0.0	1
0.0	1
0.0	1
0.0	0
0.0	0
0.0	0
0.0	0
0.0	0
0.0	0
0.0	0
0.0	0
0.0	1
0.0	1
0.0	0
0.0	0
0.0	0
0.0	0
0.0	1
0.0	1
0.0	0
0.0	0
0.0	0
0.0	0
0.0	0
0.0	1
0.0	1
0.0	1
0.0	0
0.0	0
0.0	0
0.0	1
0.0	1
0.0	0
0.0	0
0.0	0
0.0	0
0.0	1
0.0	0
0.0	0
0.0	1
0.0	0
0.0	1
0.0	1
0.0	1
0.0	1
0.0	1
0.0	0
0.0	1
0.0	0
0.0	1
0.0	1
0.0	0
0.0	0
0.0	0
0.0	1
0.0	1
0.0	1
0.0	1
0.0	0
0.0	0
0.0	1
0.0	1
0.0	1
0.0	1
0.0	1
0.0	1
0.0	1
0.0	1
0.0	1
0.0	1
0.0	1
0.0	0
0.0	1
0.0	1
0.0	1
0.0	1
0.0	0
0.0	1
0.0	0
0.0	1
0.0	1
0.0	1
0.0	1
0.0	1
0.0	1
0.0	0
0.0	1
0.0	1
0.0	1
0.0	1
0.0	0
0.0	0
0.0	1
0.0	1
0.0	0
0.0	0
0.0	1
0.0	1
0.0	1
0.0	1
0.0	1
0.0	1
0.0	1
0.0	1
0.0	1
0.0	0
0.0	0
0.0	1
0.0	0
0.0	0
0.0	1
0.0	1
0.0	1
0.0	1
0.0	1
0.0	1
0.0	1
0.0	1
0.0	0
0.0	0
0.0	1
0.0	0
0.0	0
0.0	0
0.0	1
0.0	1
0.0	1
0.0	1
0.0	1
0.0	0
0.0	1
0.0	1
0.0	0
0.0	0
0.0	1
0.0	0
0.0	0
0.0	0
0.0	1
0.0	1
0.0	0
0.0	1
0.0	1
0.0	1
0.0	1
0.0	0
0.0	1
0.0	1
0.0	0
0.0	1
0.0	1
0.0	1
0.0	0
0.0	1
0.0	1
0.0	1
0.0	1
0.0	1
0.0	0
0.0	0
0.0	0
0.0	0
0.0	1
0.0	1
0.0	1
0.0	1
0.0	1
0.0	0
0.0	0
0.0	0
0.0	0
0.0	1
0.0	1
0.0	0
0.0	1
0.0	1
0.0	1
0.0	1
0.0	1
0.0	1
0.0	0
0.0	0
0.0	1
0.0	1
0.0	0
0.0	0
0.0	1
0.0	1
0.0	1
0.0	1
0.0	1
0.0	1
0.0	1
0.0	0
0.0	1
0.0	1
0.0	1
0.0	1
0.0	0
0.0	0
0.0	1
0.0	1
0.0	0
0.0	0
0.0	1
0.0	0
0.0	1
0.0	1
0.0	0
0.0	0
0.0	1
0.0	1
0.0	1
0.0	1
0.0	1
0.0	1
0.0	0
0.0	0
0.0	0
0.0	1
0.0	1
0.0	0
0.0	0
0.0	0
0.0	0
0.0	1
0.0	1
0.0	1
0.0	1
0.0	1
0.0	1
0.0	0
0.0	1
0.0	1
0.0	0
0.0	1
0.0	0
0.0	0
0.0	0
0.0	0
0.0	0
0.0	0
0.0	0
0.0	0
0.0	1
0.0	1
0.0	1
0.0	1
0.0	0
0.0	0
0.0	0
0.0	0
0.0	0
0.0	0
0.0	0
0.0	0
0.0	1
0.0	1
0.0	0
0.0	1
0.0	1
0.0	0
0.0	0
0.0	0
0.0	0
0.0	1
0.0	0
0.0	1
0.0	1
0.0	1
0.0	1
0.0	0
0.0	0
0.0	1
0.0	1
0.0	1
0.0	1
0.0	1
0.0	1
0.0	0
0.0	0
0.0	1
0.0	0
0.0	1
0.0	0
0.0	1
0.0	1
0.0	1
0.0	1
0.0	0
0.0	1
0.0	1
0.0	0
0.0	1
0.0	0
0.0	0
0.0	1
0.0	0
0.0	1
0.0	1
0.0	1
0.0	0
0.0	0
0.0	1
0.0	1
0.0	0
0.0	0
0.0	1
0.0	1
0.0	0
0.0	0
0.0	1
0.0	1
0.0	1
0.0	1
0.0	0
0.0	0
0.0	1
0.0	0
0.0	1
0.0	0
0.0	1
0.0	1
0.0	1
0.0	1
0.0	1
0.0	1
0.0	1
0.0	1
0.0	0
0.0	0
0.0	1
0.0	0
0.0	1
0.0	1
0.0	1
0.0	1
0.0	0
0.0	1
0.0	0
0.0	1
0.0	1
0.0	0
0.0	1
0.0	0
0.0	1
0.0	0
0.0	0
0.0	1
0.0	1
0.0	0
0.0	1
0.0	1
0.0	0
0.0	0
0.0	1
0.0	1
0.0	1
0.0	0
0.0	1
0.0	0
0.0	0
0.0	0
0.0	1
0.0	0
0.0	1
0.0	1
0.0	1
0.0	1
0.0	1
0.0	1
0.0	1
0.0	1
0.0	1
0.0	1
0.0	1
0.0	1
0.0	0
0.0	0
0.0	1
0.0	1
0.0	1
0.0	1
0.0	1
0.0	1
0.0	0
0.0	1
0.0	0
0.0	1
0.0	0
0.0	0
0.0	1
0.0	1
0.0	1
0.0	0
0.0	0
0.0	1
0.0	1
0.0	1
0.0	0
0.0	1
0.0	1
0.0	1
0.0	0
0.0	1
0.0	1
0.0	1
0.0	1
0.0	1
0.0	1
0.0	1
0.0	1
0.0	1
0.0	0
0.0	1
0.0	1
0.0	0
0.0	0
0.0	1
0.0	1
0.0	0
0.0	0
0.0	1
0.0	1
0.0	1
0.0	1
0.0	0
0.0	1
0.0	0
0.0	0
0.0	1
0.0	0
0.0	0
0.0	1
0.0	1
0.0	1
0.0	1
0.0	1
0.0	1
0.0	0
0.0	0
0.0	1
0.0	0
0.0	0
0.0	1
0.0	1
0.0	0
0.0	1
0.0	1
0.0	0
0.0	1
0.0	1
0.0	0
0.0	0
0.0	1
0.0	1
0.0	0
0.0	1
0.0	0
0.0	1
0.0	1
0.0	0
0.0	1
0.0	1
0.0	0
0.0	0
0.0	1
0.0	1
0.0	1
0.0	1
0.0	1
0.0	0
0.0	0
0.0	0
0.0	0
0.0	1
0.0	1
0.0	1
0.0	1
0.0	0
0.0	1
0.0	0
0.0	0
0.0	1
0.0	0
0.0	1
0.0	1
0.0	1
0.0	1
0.0	1
0.0	0
0.0	1
0.0	1
0.0	1
0.0	1
0.0	0
0.0	0
0.0	1
0.0	0
0.0	0
0.0	0
0.0	0
0.0	1
0.0	0
0.0	1
0.0	1
0.0	0
0.0	1
0.0	0
0.0	0
0.0	0
0.0	0
0.0	0
0.0	0
0.0	0
0.0	1
0.0	0
0.0	0
0.0	1
0.0	1
0.0	0
0.0	0
0.0	0
0.0	1
0.0	0
0.0	0
0.0	0
0.0	0
0.0	0
0.0	1
0.0	1
0.0	0
0.0	0
0.0	1
0.0	0
0.0	0
0.0	1
0.0	0
0.0	0
0.0	0
0.0	0
0.0	1
0.0	0
0.0	1
0.0	1
0.0	0
0.0	1
0.0	0
0.0	0
0.0	1
0.0	1
0.0	1
0.0	0
0.0	0
0.0	1
0.0	0
0.0	0
0.0	0
0.0	0
0.0	1
0.0	0
0.0	1
0.0	1
0.0	1
0.0	1
0.0	1
0.0	0
0.0	1
0.0	1
0.0	1
0.0	1
0.0	1
0.0	1
0.0	0
0.0	1
0.0	0
0.0	0
0.0	1
0.0	1
0.0	0
0.0	1
0.0	1
0.0	0
0.0	1
0.0	0
0.0	1
0.0	1
0.0	0
0.0	0
0.0	1
0.0	1
0.0	1
0.0	1
0.0	0
0.0	1
0.0	0
0.0	0
0.0	0
0.0	0
0.0	0
0.0	0
0.0	0
0.0	1
0.0	1
0.0	1
0.0	1
0.0	0
0.0	1
0.0	1
0.0	1
0.0	0
0.0	0
0.0	1
0.0	0
0.0	1
0.0	1
0.0	1
0.0	1
0.0	1
0.0	1
0.0	0
0.0	1
0.0	1
0.0	1
0.0	1
0.0	0
0.0	1
0.0	1
0.0	1
0.0	0
0.0	1
0.0	0
0.0	1
0.0	1
0.0	0
0.0	0
0.0	1
0.0	1
0.0	1
0.0	1
0.0	1
0.0	1
0.0	1
0.0	0
0.0	1
0.0	0
0.0	0
0.0	0
0.0	1
0.0	1
0.0	0
0.0	1
0.0	0
0.0	0
0.0	0
0.0	0
0.0	0
0.0	0
0.0	0
0.0	1
0.0	0
0.0	1
0.0	1
0.0	1
0.0	1
0.0	1
0.0	1
0.0	1
0.0	1
0.0	1
0.0	1
0.0	1
0.0	0
0.0	0
0.0	1
0.0	1
0.0	1
0.0	1
0.0	1
0.0	1
0.0	1
0.0	1
0.0	1
0.0	0
0.0	0
0.0	0
0.0	0
0.0	1
0.0	1
0.0	1
0.0	1
0.0	1
0.0	1
0.0	0
0.0	1
0.0	0
0.0	0
0.0	1
0.0	1
0.0	1
0.0	1
0.0	1
0.0	0
0.0	1
0.0	1
0.0	1
0.0	1
0.0	0
0.0	0
0.0	1
0.0	0
0.0	0
0.0	1
0.0	1
0.0	1
0.0	0
0.0	1
0.0	1
0.0	1
0.0	1
0.0	1
0.0	0
0.0	1
0.0	0
0.0	1
0.0	1
0.0	0
0.0	1
0.0	0
0.0	1
0.0	1
0.0	0
0.0	1
0.0	1
0.0	1
0.0	0
0.0	0
0.0	1
0.0	1
0.0	0
0.0	1
0.0	1
0.0	0
0.0	0
0.0	1
0.0	1
0.0	1
0.0	0
0.0	0
0.0	0
0.0	1
0.0	0
0.0	1
0.0	1
0.0	1
0.0	0
0.0	1
0.0	0
0.0	0
0.0	1
0.0	1
0.0	1
0.0	1
0.0	0
0.0	0
0.0	0
0.0	1
0.0	1
0.0	1
0.0	0
0.0	1
0.0	0
0.0	1
0.0	1
0.0	1
0.0	1
0.0	1
0.0	0
0.0	0
0.0	1
0.0	0
0.0	1
0.0	1
0.0	1
0.0	0
0.0	0
0.0	1
0.0	1
0.0	1
0.0	1
0.0	0
0.0	1
0.0	1
0.0	1
0.0	0
0.0	1
0.0	0
0.0	0
0.0	1
0.0	1
0.0	1
0.0	0
0.0	0
0.0	0
0.0	0
0.0	1
0.0	1
0.0	1
0.0	1
0.0	1
0.0	1
0.0	0
0.0	1
0.0	0
0.0	1
0.0	1
0.0	1
0.0	1
0.0	0
0.0	1
0.0	0
0.0	1
0.0	1
0.0	0
0.0	0
0.0	1
0.0	1
0.0	1
0.0	0
0.0	1
0.0	0
0.0	0
0.0	1
0.0	0
0.0	0
0.0	1
0.0	1
0.0	1
0.0	0
0.0	0
0.0	1
0.0	1
0.0	1
0.0	1
0.0	0
0.0	1
0.0	1
0.0	1
0.0	1
0.0	1
0.0	1
0.0	1
0.0	0
0.0	0
0.0	0
0.0	0
0.0	0
0.0	1
0.0	1
0.0	1
0.0	1
0.0	0
0.0	0
0.0	1
0.0	1
0.0	1
0.0	1
0.0	1
0.0	1
0.0	1
0.0	0
0.0	0
0.0	0
0.0	0
0.0	0
0.0	0
0.0	0
0.0	1
0.0	0
0.0	0
0.0	1
0.0	1
0.0	1
0.0	0
0.0	0
0.0	0
0.0	1
0.0	1
0.0	1
0.0	1
0.0	1
0.0	0
0.0	0
0.0	1
0.0	0
0.0	0
0.0	1
0.0	1
0.0	1
0.0	1
0.0	1
0.0	0
0.0	0
0.0	1
0.0	0
0.0	0
0.0	0
0.0	0
0.0	0
0.0	0
0.0	1
0.0	0
0.0	0
0.0	1
0.0	1
0.0	0
0.0	1
0.0	0
0.0	1
0.0	1
0.0	0
0.0	1
0.0	1
0.0	1
0.0	1
0.0	0
0.0	0
0.0	1
0.0	1
0.0	0
0.0	0
0.0	1
0.0	1
0.0	1
0.0	1
0.0	1
0.0	1
0.0	1
0.0	1
0.0	1
0.0	1
0.0	1
0.0	1
0.0	1
0.0	1
0.0	1
0.0	1
0.0	0
0.0	1
0.0	0
0.0	1
0.0	1
0.0	0
0.0	1
0.0	1
0.0	0
0.0	1
0.0	1
0.0	0
0.0	1
0.0	0
0.0	0
0.0	1
0.0	0
0.0	1
0.0	0
0.0	0
0.0	1
0.0	1
0.0	1
0.0	0
0.0	1
0.0	1
0.0	1
0.0	1
0.0	0
0.0	1
0.0	1
0.0	1
0.0	1
0.0	0
0.0	1
0.0	0
0.0	1
0.0	1
0.0	1
0.0	1
0.0	1
0.0	1
0.0	1
0.0	1
0.0	0
0.0	0
0.0	1
0.0	0
0.0	0
0.0	0
0.0	0
0.0	1
0.0	1
0.0	1
0.0	0
0.0	1
0.0	0
0.0	1
0.0	1
0.0	1
0.0	0
0.0	1
0.0	1
0.0	0
0.0	0
0.0	1
0.0	1
0.0	1
0.0	1
0.0	1
0.0	1
0.0	1
0.0	1
0.0	1
0.0	0
0.0	0
0.0	1
0.0	0
0.0	1
0.0	1
0.0	0
0.0	0
0.0	0
0.0	0
0.0	0
0.0	1
0.0	0
0.0	0
0.0	0
0.0	1
0.0	1
0.0	0
0.0	0
0.0	1
0.0	1
0.0	0
0.0	0
0.0	0
0.0	1
0.0	1
0.0	1
0.0	1
0.0	1
0.0	0
0.0	1
0.0	1
0.0	1
0.0	0
0.0	0
0.0	1
0.0	1
0.0	1
0.0	1
0.0	0
0.0	1
0.0	1
0.0	1
0.0	1
0.0	0
0.0	1
0.0	1
0.0	0
0.0	0
0.0	0
0.0	1
0.0	0
0.0	1
0.0	0
0.0	0
0.0	0
0.0	1
0.0	1
0.0	1
0.0	1
0.0	1
0.0	1
0.0	1
0.0	1
0.0	0
0.0	1
0.0	0
0.0	0
0.0	1
0.0	0
0.0	0
0.0	0
0.0	0
0.0	1
0.0	1
0.0	1
0.0	1
0.0	1
0.0	1
0.0	1
0.0	1
0.0	1
0.0	1
0.0	0
0.0	1
0.0	1
0.0	0
0.0	0
0.0	0
0.0	0
0.0	1
0.0	0
0.0	0
0.0	0
0.0	0
0.0	0
0.0	0
0.0	1
0.0	1
0.0	1
0.0	1
0.0	1
0.0	1
0.0	1
0.0	1
0.0	1
0.0	0
0.0	1
0.0	0
0.0	0
0.0	1
0.0	0
0.0	0
0.0	0
0.0	1
0.0	0
0.0	0
0.0	0
0.0	1
0.0	1
0.0	1
0.0	0
0.0	0
0.0	1
0.0	1
0.0	0
0.0	1
0.0	1
0.0	1
0.0	1
0.0	0
0.0	1
0.0	0
0.0	1
0.0	0
0.0	0
0.0	1
0.0	0
0.0	0
0.0	0
0.0	0
0.0	0
0.0	1
0.0	0
0.0	1
0.0	0
0.0	1
0.0	1
0.0	1
0.0	1
0.0	0
0.0	0
0.0	0
0.0	1
0.0	1
0.0	1
0.0	1
0.0	1
0.0	1
0.0	1
0.0	0
0.0	0
0.0	1
0.0	1
0.0	1
0.0	0
0.0	1
0.0	1
0.0	1
0.0	1
0.0	0
0.0	0
0.0	1
0.0	1
0.0	1
0.0	1
0.0	1
0.0	1
0.0	0
0.0	0
0.0	1
0.0	1
0.0	0
0.0	0
0.0	0
0.0	0
0.0	1
0.0	1
0.0	0
0.0	1
0.0	1
0.0	0
0.0	1
0.0	0
0.0	0
0.0	0
0.0	1
0.0	0
0.0	1
0.0	1
0.0	0
0.0	1
0.0	1
0.0	1
0.0	0
0.0	0
0.0	0
0.0	0
0.0	0
0.0	1
0.0	0
0.0	0
0.0	0
0.0	0
0.0	0
0.0	1
0.0	0
0.0	0
0.0	1
0.0	0
0.0	1
0.0	1
0.0	0
0.0	1
0.0	0
0.0	1
0.0	1
0.0	1
0.0	1
0.0	1
0.0	1
0.0	0
0.0	1
0.0	0
0.0	1
0.0	1
0.0	1
0.0	1
0.0	1
0.0	0
0.0	1
0.0	0
0.0	1
0.0	1
0.0	1
0.0	0
0.0	1
0.0	0
0.0	0
0.0	1
0.0	0
0.0	1
0.0	0
0.0	1
0.0	1
0.0	0
0.0	1
0.0	1
0.0	0
0.0	0
0.0	0
0.0	1
0.0	0
0.0	0
0.0	1
0.0	0
0.0	0
0.0	0
0.0	0
0.0	1
0.0	1
0.0	1
0.0	1
0.0	0
0.0	0
0.0	1
0.0	1
0.0	0
0.0	0
0.0	0
0.0	0
0.0	1
0.0	1
0.0	1
0.0	0
0.0	1
0.0	0
0.0	1
0.0	1
0.0	0
0.0	1
0.0	1
0.0	0
0.0	1
0.0	0
0.0	0
0.0	0
0.0	0
0.0	0
0.0	0
0.0	0
0.0	0
0.0	1
0.0	1
0.0	1
0.0	1
0.0	1
0.0	1
0.0	1
0.0	1
0.0	1
0.0	0
0.0	1
0.0	1
0.0	0
0.0	1
0.0	1
0.0	0
0.0	1
0.0	1
0.0	1
0.0	1
0.0	0
0.0	1
0.0	1
0.0	1
0.0	1
0.0	1
0.0	1
0.0	0
0.0	0
0.0	1
0.0	1
0.0	0
0.0	0
0.0	0
0.0	0
0.0	0
0.0	0
0.0	1
0.0	0
0.0	1
0.0	0
0.0	0
0.0	1
0.0	1
0.0	0
0.0	0
0.0	1
0.0	1
0.0	0
0.0	1
0.0	0
0.0	0
0.0	1
0.0	1
0.0	1
0.0	0
0.0	1
0.0	1
0.0	1
0.0	1
0.0	0
0.0	1
0.0	1
0.0	1
0.0	0
0.0	1
0.0	1
0.0	1
0.0	1
0.0	1
0.0	1
0.0	1
0.0	1
0.0	1
0.0	0
0.0	0
0.0	0
0.0	0
0.0	0
0.0	0
0.0	1
0.0	0
0.0	1
0.0	1
0.0	1
0.0	1
0.0	0
0.0	0
0.0	1
0.0	1
0.0	1
0.0	1
0.0	1
0.0	0
0.0	0
0.0	1
0.0	0
0.0	0
0.0	1
0.0	0
0.0	0
0.0	0
0.0	1
0.0	1
0.0	1
0.0	1
0.0	0
0.0	1
0.0	0
0.0	0
0.0	0
0.0	0
0.0	0
0.0	1
0.0	0
0.0	0
0.0	0
0.0	0
0.0	1
0.0	0
0.0	0
0.0	1
0.0	1
0.0	1
0.0	0
0.0	1
0.0	1
0.0	1
0.0	0
0.0	0
0.0	1
0.0	0
0.0	1
0.0	1
0.0	1
0.0	1
0.0	1
0.0	1
0.0	1
0.0	1
0.0	1
0.0	1
0.0	1
0.0	1
0.0	1
0.0	1
0.0	0
0.0	0
0.0	1
0.0	1
0.0	1
0.0	1
0.0	0
0.0	1
0.0	0
0.0	1
0.0	1
0.0	0
0.0	1
0.0	1
0.0	0
0.0	0
0.0	1
0.0	0
0.0	0
0.0	0
0.0	0
0.0	1
0.0	0
0.0	0
0.0	0
0.0	0
0.0	0
0.0	1
0.0	1
0.0	1
0.0	0
0.0	1
0.0	1
0.0	1
0.0	1
0.0	1
0.0	1
0.0	1
0.0	1
0.0	0
0.0	0
0.0	1
0.0	1
0.0	1
0.0	1
0.0	1
0.0	1
0.0	1
0.0	1
0.0	1
0.0	1
0.0	1
0.0	1
0.0	1
0.0	0
0.0	0
0.0	1
0.0	1
0.0	1
0.0	1
0.0	0
0.0	1
0.0	1
0.0	0
0.0	0
0.0	1
0.0	1
0.0	1
0.0	0
0.0	1
0.0	0
0.0	0
0.0	0
0.0	0
0.0	1
0.0	0
0.0	0
0.0	0
0.0	0
0.0	1
0.0	1
0.0	1
0.0	1
0.0	1
0.0	0
0.0	0
0.0	1
0.0	0
0.0	0
0.0	1
0.0	1
0.0	1
0.0	1
0.0	1
0.0	0
0.0	1
0.0	1
0.0	0
0.0	1
0.0	1
0.0	0
0.0	1
0.0	0
0.0	1
0.0	0
0.0	0
0.0	1
0.0	0
0.0	0
0.0	0
0.0	1
0.0	0
0.0	0
0.0	0
0.0	0
0.0	1
0.0	1
0.0	1
0.0	1
0.0	1
0.0	1
0.0	1
0.0	1
0.0	1
0.0	0
0.0	1
0.0	1
0.0	1
0.0	1
0.0	1
0.0	1
0.0	1
0.0	0
0.0	0
0.0	0
0.0	0
0.0	1
0.0	0
0.0	1
0.0	0
0.0	1
0.0	1
0.0	0
0.0	0
0.0	0
0.0	0
0.0	0
0.0	1
0.0	0
0.0	1
0.0	1
0.0	1
0.0	1
0.0	0
0.0	0
0.0	1
0.0	1
0.0	1
0.0	1
0.0	1
0.0	1
0.0	1
0.0	0
0.0	1
0.0	1
0.0	1
0.0	1
0.0	1
0.0	1
0.0	1
0.0	1
0.0	1
0.0	0
0.0	0
0.0	0
0.0	0
0.0	0
0.0	0
0.0	1
0.0	0
0.0	1
0.0	1
0.0	1
0.0	1
0.0	0
0.0	1
0.0	1
0.0	0
0.0	1
0.0	0
0.0	1
0.0	1
0.0	0
0.0	1
0.0	1
0.0	0
0.0	1
0.0	0
0.0	1
0.0	0
0.0	1
0.0	0
0.0	0
0.0	1
0.0	1
0.0	1
0.0	1
0.0	1
0.0	1
0.0	1
0.0	1
0.0	1
0.0	0
0.0	0
0.0	1
0.0	1
0.0	0
0.0	0
0.0	1
0.0	1
0.0	0
0.0	0
0.0	1
0.0	1
0.0	0
0.0	1
0.0	0
0.0	0
0.0	1
0.0	0
0.0	1
0.0	0
0.0	0
0.0	0
0.0	0
0.0	0
0.0	1
0.0	1
0.0	0
0.0	0
0.0	0
0.0	1
0.0	1
0.0	0
0.0	1
0.0	0
0.0	0
0.0	0
0.0	0
0.0	0
0.0	1
0.0	1
0.0	0
0.0	1
0.0	1
0.0	0
0.0	1
0.0	1
0.0	1
0.0	1
0.0	1
0.0	0
0.0	1
0.0	1
0.0	1
0.0	1
0.0	0
0.0	0
0.0	1
0.0	0
0.0	0
0.0	1
0.0	1
0.0	1
0.0	0
0.0	1
0.0	0
0.0	0
0.0	1
0.0	1
0.0	1
0.0	1
0.0	0
0.0	1
0.0	0
0.0	1
0.0	1
[truncated: 41,152 more rows]
